# Supplementary material for: Gastrointestinal Adenocarcinoma Incidence and Survival Trends in South Australia, 1990–2017
Source: Cancers (Basel). 2022 Jan 6;14(2):275. doi: 10.3390/cancers14020275 (PMC8773524; doi:10.3390/cancers14020275)
Supplement: Supplementary file 1 [file cancers-14-00275-s001.zip]

Archive with 1 entries (1 files):
- cancers-1514322-supplementary.pdf
